# Supplementary material for: ﻿A new Dichocarpum W.T.Wang & P.K.Hsiao (Ranunculaceae) species from Guizhou, China
Source: PhytoKeys. 2025 Aug 26;262:17–30. doi: 10.3897/phytokeys.262.141266 (PMC12406022; doi:10.3897/phytokeys.262.141266)
Supplement: XML Treatment for Dichocarpum longliense [file phytokeys.262.141266-treatment1.xml]

<!DOCTYPE tp:taxon-treatment
  PUBLIC "-//TaxonX//DTD Taxonomic Treatment Publishing DTD v0 20100105//EN" "tax-treatment-NSO.dtd">
<tp:taxon-treatment xmlns:tp="http://www.plazi.org/taxpub"><tp:treatment-meta><kwd-group><label>Taxon classification</label><kwd>
                <named-content content-type="kingdom">Plantae</named-content>
              </kwd><kwd>
                <named-content content-type="order">Ranunculales</named-content>
              </kwd><kwd>
                <named-content content-type="family">Ranunculaceae</named-content>
              </kwd></kwd-group><mixed-citation publication-type="journal"><person-group><name><surname>Wang</surname><given-names>Bo</given-names></name><name><surname>Wang</surname><given-names>Ze-Huan</given-names></name><name><surname>Xu</surname><given-names>Wen-Fen</given-names></name><name><surname>Li</surname><given-names>Yun-Chao</given-names></name><name><surname>Lu</surname><given-names>Xiang</given-names></name><name><surname>Sun</surname><given-names>Qing-Wen</given-names></name><name><surname>He</surname><given-names>Shun-Zhi</given-names></name></person-group><article-title>﻿A new <italic><tp:taxon-name><tp:taxon-name-part taxon-name-part-type="genus" reg="Dichocarpum">Dichocarpum</tp:taxon-name-part></tp:taxon-name></italic> W.T.Wang &amp; P.K.Hsiao (<tp:taxon-name><tp:taxon-name-part taxon-name-part-type="family">Ranunculaceae</tp:taxon-name-part></tp:taxon-name>) species from Guizhou, China</article-title><source>PhytoKeys</source><day>26</day><month>08</month><year>2025</year><volume>262</volume><fpage>17</fpage><lpage>30</lpage><pub-id pub-id-type="doi">10.3897/phytokeys.262.141266</pub-id></mixed-citation></tp:treatment-meta><tp:nomenclature><label>﻿</label><tp:taxon-name><object-id xmlns:xlink="http://www.w3.org/1999/xlink" content-type="arpha" xlink:type="simple">F27611A2-C2F5-5DBC-A467-C6E8981E10AD</object-id>
              <tp:taxon-name-part taxon-name-part-type="genus" reg="Dichocarpum">Dichocarpum</tp:taxon-name-part>
              <tp:taxon-name-part taxon-name-part-type="species" reg="longliense">longliense</tp:taxon-name-part>
              <object-id xmlns:xlink="http://www.w3.org/1999/xlink" content-type="ipni" xlink:type="simple">urn:lsid:ipni.org:names:77368250-1</object-id>
            </tp:taxon-name><tp:taxon-authority>Bo Wang, Q.W.Sun &amp; S.Z.He</tp:taxon-authority><tp:taxon-status xmlns:xlink="http://www.w3.org/1999/xlink" xlink:type="simple">sp. nov.</tp:taxon-status><xref ref-type="fig" rid="F2">Figs 2</xref><xref ref-type="fig" rid="F3">, 3</xref><xref ref-type="fig" rid="F4">, 4</xref></tp:nomenclature><tp:treatment-sec sec-type="material" id="SECID0EJCAI"><title>Type.</title><p>China • Guizhou Province, Longli County, Wantanhe Township, Kaika Village, Kaoru Mountain, <named-content xmlns:xlink="http://www.w3.org/1999/xlink" content-type="dwc:verbatimCoordinates" xlink:type="simple"><named-content content-type="geo-json" specific-use="{&#34;type&#34;:&#34;Point&#34;,&#34;coordinates&#34;:[106.997667,26.325328]}" id="NCID0ESCAI" xlink:type="simple">26°19′31.18″N, 106°59′51.60″E</named-content></named-content>, elev. ca. 1139 m, 25 March 2022, <italic>Bo Wang, wb-202203022</italic> (holotype: <abbrev xmlns:xlink="http://www.w3.org/1999/xlink" content-type="institution" xlink:title="Guizhou Herbarium of Traditional Chinese Medicine" id="ABBRID0EZCAI" xlink:type="simple">GZTM</abbrev>!; isotypes: <abbrev xmlns:xlink="http://www.w3.org/1999/xlink" content-type="institution" xlink:title="Guizhou Herbarium of Traditional Chinese Medicine" id="ABBRID0E5CAI" xlink:type="simple">GZTM</abbrev>!).</p></tp:treatment-sec><tp:treatment-sec sec-type="diagnosis" id="SECID0EDDAI"><title>Diagnosis.</title><p>This species is similar to <italic><tp:taxon-name><tp:taxon-name-part taxon-name-part-type="genus" reg="Dichocarpum">D.</tp:taxon-name-part> <tp:taxon-name-part taxon-name-part-type="species" reg="basilare">basilare</tp:taxon-name-part></tp:taxon-name></italic>, <italic><tp:taxon-name><tp:taxon-name-part taxon-name-part-type="genus" reg="Dichocarpum">D.</tp:taxon-name-part> <tp:taxon-name-part taxon-name-part-type="species" reg="trifoliolatum">trifoliolatum</tp:taxon-name-part></tp:taxon-name></italic>, <italic><tp:taxon-name><tp:taxon-name-part taxon-name-part-type="genus" reg="Dichocarpum">D.</tp:taxon-name-part> <tp:taxon-name-part taxon-name-part-type="species" reg="carinatum">carinatum</tp:taxon-name-part></tp:taxon-name></italic>, <italic><tp:taxon-name><tp:taxon-name-part taxon-name-part-type="genus" reg="Dichocarpum">D.</tp:taxon-name-part> <tp:taxon-name-part taxon-name-part-type="species" reg="franchetii">franchetii</tp:taxon-name-part></tp:taxon-name></italic>, <italic><tp:taxon-name><tp:taxon-name-part taxon-name-part-type="genus" reg="Dichocarpum">D.</tp:taxon-name-part> <tp:taxon-name-part taxon-name-part-type="species" reg="adiantifolium">adiantifolium</tp:taxon-name-part></tp:taxon-name></italic>, and <italic><tp:taxon-name><tp:taxon-name-part taxon-name-part-type="genus" reg="Dichocarpum">D.</tp:taxon-name-part> <tp:taxon-name-part taxon-name-part-type="species" reg="arisanense">arisanense</tp:taxon-name-part></tp:taxon-name></italic>. However, it differs from these species in several key morphological traits. Specifically, its leaflets are scalloped or suborbicular (vs. rhombic to broadly rhombic-ovate in the other six species), and its inflorescence bears only a single flower (vs. 3–7 flowers in the inflorescences of the other species). Additionally, it differs from <italic><tp:taxon-name><tp:taxon-name-part taxon-name-part-type="genus" reg="Dichocarpum">D.</tp:taxon-name-part> <tp:taxon-name-part taxon-name-part-type="species" reg="uniflorum">uniflorum</tp:taxon-name-part></tp:taxon-name></italic>, which also features a single flower, in terms of leaflet quantity and flower size.</p><fig id="F2" position="float" orientation="portrait"><object-id xmlns:xlink="http://www.w3.org/1999/xlink" content-type="doi" xlink:type="simple">10.3897/phytokeys.262.141266.figure2</object-id><object-id xmlns:xlink="http://www.w3.org/1999/xlink" content-type="arpha" xlink:type="simple">E9041B00-0F8F-5306-B8EE-70E9F1E248AC</object-id><label>Figure 2.</label><caption><p><italic><tp:taxon-name><tp:taxon-name-part taxon-name-part-type="genus" reg="Dichocarpum">Dichocarpum</tp:taxon-name-part> <tp:taxon-name-part taxon-name-part-type="species" reg="longliense">longliense</tp:taxon-name-part></tp:taxon-name></italic>. A. Habitat; B. Sepals; C. Stamens; D. Petal; E. Ovary; F. Flower; G. Fruits. Drawing by Xiang Lu and Na-na Xu from the holotype.</p></caption><graphic xmlns:xlink="http://www.w3.org/1999/xlink" xlink:href="phytokeys-262-017_article-141266__-g002.jpg" position="float" orientation="portrait" xlink:type="simple" id="oo_1402586.jpg"><uri content-type="original_file" xlink:type="simple">https://binary.pensoft.net/fig/1402586</uri></graphic></fig></tp:treatment-sec><tp:treatment-sec sec-type="description" id="SECID0EOGAI"><title>Description.</title><p>Perennial herb, glabrous. Creeping growth, stolons 2–13 cm long. Rhizome slender, 1–1.5 cm long, ca. 0.5–0.8 cm in diameter. Unbranched, with numerous fibrous roots, 8–14 cm long. Basal leaves 3–8, pedately compound, 3–5-foliolate, thin papery, petiole 5–11 cm, leaf blade 1.5–2.6 × 1–2.4 cm, central leaflet scalloped to nearly rounded, base broadly cuneate or rounded, 2–2.6 × 1.8–2.4 cm, margin distally crenate, apex obtuse, leaflet petiole 0.3–2 cm; lateral leaflets 1–2, scalloped to nearly rounded, 1.5–2 × 1–1.8 cm, margin distally crenate, apex obtuse; without cauline leaves. Bracts 2, opposite, sessile or shortly petiolate, 3-foliolate. Flowering stem ca. 10–15 cm tall. Inflorescence only 1 flower. Sepals 5, ovate-oblong, white, 1.2–1.4 × 0.6–0.8 cm, apex acute. Petal fan-shaped, golden yellow, apex concave deficiency, 6 × 2 mm, claw ca. 2 mm. Stamens 25–40, anther narrowly oblong, ca. 0.8 mm. Filaments ca. 0.9 cm; ovary narrowly obovate, 0.8–1 cm, persistent styles ca. 2 mm. Follicles linear, ca.10 mm, beaks ca. 2–2.5 mm.</p><fig id="F3" position="float" orientation="portrait"><object-id xmlns:xlink="http://www.w3.org/1999/xlink" content-type="doi" xlink:type="simple">10.3897/phytokeys.262.141266.figure3</object-id><object-id xmlns:xlink="http://www.w3.org/1999/xlink" content-type="arpha" xlink:type="simple">11F2E724-AE18-5072-A7CC-0CB4ED027779</object-id><label>Figure 3.</label><caption><p><italic><tp:taxon-name><tp:taxon-name-part taxon-name-part-type="genus" reg="Dichocarpum">Dichocarpum</tp:taxon-name-part> <tp:taxon-name-part taxon-name-part-type="species" reg="longliense">longliense</tp:taxon-name-part></tp:taxon-name></italic>. A–C. Habitat; D. Stolons; E. Leaves; F, G. Fruits; H. Flowers; I. Flower anatomy; J. Bracts. Photographs by Bo Wang.</p></caption><graphic xmlns:xlink="http://www.w3.org/1999/xlink" xlink:href="phytokeys-262-017_article-141266__-g003.jpg" position="float" orientation="portrait" xlink:type="simple" id="oo_1402587.jpg"><uri content-type="original_file" xlink:type="simple">https://binary.pensoft.net/fig/1402587</uri></graphic></fig></tp:treatment-sec><tp:treatment-sec sec-type="distribution" id="SECID0ELHAI"><title>Distribution and ecology.</title><p>The new species is currently restricted to the type locality, specifically Kaoru Mountain, located in Kaika Village, Wantanhe Township, Longli County, Guizhou, China, at an approximate elevation of 1139 meters. Here, only three populations comprising approximately 120 individuals were discovered growing in a moist gully and the entrance of a cave. These plants were accompanied by <italic><tp:taxon-name><tp:taxon-name-part taxon-name-part-type="genus" reg="Adiantum">Adiantum</tp:taxon-name-part> <tp:taxon-name-part taxon-name-part-type="species" reg="capillus-veneris">capillus-veneris</tp:taxon-name-part></tp:taxon-name></italic> Linnaeus (<tp:taxon-name><tp:taxon-name-part taxon-name-part-type="family">Pteridaceae</tp:taxon-name-part></tp:taxon-name>), <italic><tp:taxon-name><tp:taxon-name-part taxon-name-part-type="genus" reg="Hymenasplenium">Hymenasplenium</tp:taxon-name-part></tp:taxon-name></italic> sp. (<tp:taxon-name><tp:taxon-name-part taxon-name-part-type="family">Aspleniaceae</tp:taxon-name-part></tp:taxon-name>), <italic><tp:taxon-name><tp:taxon-name-part taxon-name-part-type="genus" reg="Elatostema">Elatostema</tp:taxon-name-part></tp:taxon-name></italic> sp. (<tp:taxon-name><tp:taxon-name-part taxon-name-part-type="family">Urticaceae</tp:taxon-name-part></tp:taxon-name>), and other species.</p><fig id="F4" position="float" orientation="portrait"><object-id xmlns:xlink="http://www.w3.org/1999/xlink" content-type="doi" xlink:type="simple">10.3897/phytokeys.262.141266.figure4</object-id><object-id xmlns:xlink="http://www.w3.org/1999/xlink" content-type="arpha" xlink:type="simple">AA777E89-444C-5EA6-BFC9-98290E543284</object-id><label>Figure 4.</label><caption><p>Holotype of <italic><tp:taxon-name><tp:taxon-name-part taxon-name-part-type="genus" reg="Dichocarpum">Dichocarpum</tp:taxon-name-part> <tp:taxon-name-part taxon-name-part-type="species" reg="longliense">longliense</tp:taxon-name-part></tp:taxon-name></italic> (<abbrev xmlns:xlink="http://www.w3.org/1999/xlink" content-type="institution" xlink:title="Guizhou Herbarium of Traditional Chinese Medicine" id="ABBRID0EMJAI" xlink:type="simple">GZTM</abbrev>!).</p></caption><graphic xmlns:xlink="http://www.w3.org/1999/xlink" xlink:href="phytokeys-262-017_article-141266__-g004.jpg" position="float" orientation="portrait" xlink:type="simple" id="oo_1402588.jpg"><uri content-type="original_file" xlink:type="simple">https://binary.pensoft.net/fig/1402588</uri></graphic></fig></tp:treatment-sec><tp:treatment-sec sec-type="phenology" id="SECID0EWJAI"><title>Phenology.</title><p>Flowering from March to April; fruiting from April to June.</p></tp:treatment-sec><tp:treatment-sec sec-type="etymology" id="SECID0E2JAI"><title>Etymology.</title><p>The specific epithet ‘<tp:taxon-name><tp:taxon-name-part taxon-name-part-type="genus" reg="Dichocarpum"/><tp:taxon-name-part taxon-name-part-type="species" reg="longliense">longliense</tp:taxon-name-part></tp:taxon-name>’ is derived from the type locality, Longli (Guizhou, China).</p></tp:treatment-sec><tp:treatment-sec sec-type="Vernacular name" id="SECID0EKKAI"><title>Vernacular name.</title><p>Simplified Chinese: 龙里人字果; Chinese Pinyin: LóngLǐ RénZìGuǒ.</p></tp:treatment-sec><tp:treatment-sec sec-type="Additional specimen studied (paratype)" id="SECID0EPKAI"><title>Additional specimen studied (paratype).</title><p>China, Guizhou, Guiyang city, Guizhou University of Traditional Chinese Medicine Germplasm Garden, cultivated, 25 March 2022, wb-202203024, introduced by Bo Wang from the type locality.</p></tp:treatment-sec></tp:taxon-treatment>
